# Supplementary material for: From Sound to Movement: Mapping the Neural Mechanisms of Auditory–Motor Entrainment and Synchronization
Source: Brain Sci. 2024 Oct 25;14(11):1063. doi: 10.3390/brainsci14111063 (PMC11592450; doi:10.3390/brainsci14111063)
Supplement: Supplementary file 1 [file brainsci-14-01063-s001.zip]

Archive with 1 entries (1 files):
- brainsci-3260284-supplementary.pdf
